# Supplementary material for: Enhanced regulation of prokaryotic gene expression by a eukaryotic transcriptional activator
Source: Nat Commun. 2021 Jul 5;12:4109. doi: 10.1038/s41467-021-24434-9 (PMC8257575; doi:10.1038/s41467-021-24434-9)
Supplement: Supplementary file 5 — Source Data [file 41467_2021_24434_MOESM5_ESM.xlsx]

## Sheet: Fig 1a
Enhanced regulation of prokaryotic gene expression by a eukaryotic transcriptional activator
I. Cody MacDonald*1, Travis R. Seamons*1, Jonathan C. Emmons1, Shwan B. Javdan1, and Tara L. Deans1†
1Department of Biomedical Engineering, University of Utah, Salt Lake City, UT 84112
*ICM and TRS contributed equally to this work.
†To whom correspondence should be addressed: tara.deans@utah.edu
Figure 1c		Values indicate mean fluorescence
	T7
	Sample	Hr 1	Hr 2	Hr 3	Hr 4
	A	3439	3687	1960	1007
	B	3584	4096	2081	887
	C	3649	3547	1570	703
	D	4167	4215	1775	1014
	E	4483	4738	2064	742
	F	4014	3668	1301	550
	G	3581	2898	1220	632
	H	3453	2656	860	443
	I	3221	2198	719	414
	QUAS-0-T7
	Sample	Hr 1	Hr 2	Hr 3	Hr 4
	A	56.9613	60.4463	63.2001	56.2422
	B	62.351	64.2387	60.2775	52.7512
	C	59.405	70.5499	63.7228	55.6996
	QUAS-0-T7 + QF
	Sample	Hr 1	Hr 2	Hr 3	Hr 4
	A	1079.09	3361.48	4520.95	4143.14
	B	983.172	3331.82	4399.43	4951
	C	959.178	3239.32	4532.01	5126.43

## Sheet: Fig 1b
Figure 1e		Values indicate mean fluorescence
	T7
	Sample	Hr 1	Hr 2	Hr 3	Hr 4
	A	3439	3687	1960	1007
	B	3584	4096	2081	887
	C	3649	3547	1570	703
	D	4167	4215	1775	1014
	E	4483	4738	2064	742
	F	4014	3668	1301	550
	G	3581	2898	1220	632
	H	3453	2656	860	443
	I	3221	2198	719	414
	T7-0-QUAS
	Sample	Hr 1	Hr 2	Hr 3	Hr 4
	A	3070.72	4482.76	2795.69	763.914
	B	3102.06	4950.79	3430.12	988.541
	C	3069.77	4878.98	3379.3	1059.93
	T7-0-QUAS + QF
	Sample	Hr 1	Hr 2	Hr 3	Hr 4
	A	3188.01	5761.68	7552.09	9476.77
	B	3242.39	5849.58	7637.11	9542.87
	C	3463.48	5885.64	7693.6	9330.85

## Sheet: Fig 1c
Figure 1g
	Hr 0		# Colonies				CFU/mL			AVG	stdev	%CFU/mL	stdev
		CcdB	53	48	67	1000000	53000000	48000000	67000000	56000000	8.04156e+06	100	14.3599
		CcdB QF	68	65	65	100000	6800000	6500000	6500000	6600000	141421	100	2.14275
	Hr 1
		CcdB +	43	41	33	10000000	430000000	410000000	330000000	390000000	4.32049e+07	696.429	77.1517
		CcdB QF +	25	17	27	1000000	25000000	17000000	27000000	23000000	4.32049e+06	348.485	65.462
	Hr 2
		CcdB +	51	66	53	10000000	510000000	660000000	530000000	5.66667e+08	6.64998e+07	1011.9	118.75
		CcdB QF +	24	12	20	100000	2400000	1200000	2000000	1.86667e+06	498888	28.2828	7.5589
	Hr 3
		CcdB +	53	59	63	10000000	530000000	590000000	630000000	5.83333e+08	4.10961e+07	1041.67	73.3859
		CcdB QF +	62	67	70	1000	62000	67000	70000	66333.3	3299.83	1.00505	0.0499974
	Hr 4
		CcdB +	60	56	59	10000000	600000000	560000000	590000000	5.83333e+08	1.69967e+07	1041.67	30.3513
		CcdB QF +	20	19	22	10000	200000	190000	220000	203333	12472.2	3.08081	0.188973
		Values listed below are in decimal format. Multiply by 100 to calculate %CFU/mL
		CcdB
		Sample	Hr 0	Hr 1	Hr 2	Hr 3	Hr 4
		A	0.946429	7.67857	9.10714	9.46429	10.7143
		B	0.857143	7.32143	11.7857	10.5357	10
		C	1.19643	5.89286	9.46429	11.25	10.5357
		CcdB + QF
		Sample	Hr 0	Hr 1	Hr 2	Hr 3	Hr 4
		A	1.0303	3.78788	0.363636	0.00939394	0.00151515
		B	0.984848	2.57576	0.181818	0.0101515	0.030303
		C	0.984848	4.09091	0.30303	0.0106061	0.0333333

## Sheet: Fig 2a
Figure 2b		Values indicate mean fluorescence
	T7
	Sample	Hr 1	Hr 2	Hr 3	Hr 4	Hr 5	Hr 6	Hr 7	Hr 8	Hr 9	Hr 10
	A	3439	3687	1960	1007	625	459	381	376	383	390
	B	3584	4096	2081	887	542	416	382	374	376	382
	C	3649	3547	1570	703	430	381	381	375	385	402
	D	4167	4215	1775	1014	742	493	478	461	498	522
	E	4483	4738	2064	742	491	439	458	470	480	526
	F	4014	3668	1301	550	415	382	404	443	490	530
	G	3581	2898	1220	632	537	605	491	454	472	504
	H	3453	2656	860	443	318	382	398	443	469	514
	I	3221	2198	719	414	319	372	399	422	462	507
	QUAS-5-T7
	Sample	Hr 1	Hr 2	Hr 3	Hr 4	Hr 5	Hr 6	Hr 7	Hr 8	Hr 9	Hr 10
	A	112	87.5	99.5	112	108	113	99.6	105	94.6	105
	B	92.6	90.9	96.7	109	102	105	102	95.2	92.3	105
	C	107	116	119	109	96.9	105	90.4	87.1	92.6	93.2
	QUAS-5-T7 + QF
	Sample	Hr 1	Hr 2	Hr 3	Hr 4	Hr 5	Hr 6	Hr 7	Hr 8	Hr 9	Hr 10
	A	1708	3676	4706	4412	2902	1358	525	333	251	234
	B	1618	3457	3881	3270	1817	751	358	260	225	215
	C	1935	4058	5064	4507	3390	1765	658	386	290	242

## Sheet: Fib 2b
Figure 2c		Values indicate mean fluorescence
	T7
	Sample	Hr 1	Hr 2	Hr 3	Hr 4	Hr 5	Hr 6	Hr 7	Hr 8	Hr 9	Hr 10
	A	3439	3687	1960	1007	625	459	381	376	383	390
	B	3584	4096	2081	887	542	416	382	374	376	382
	C	3649	3547	1570	703	430	381	381	375	385	402
	D	4167	4215	1775	1014	742	493	478	461	498	522
	E	4483	4738	2064	742	491	439	458	470	480	526
	F	4014	3668	1301	550	415	382	404	443	490	530
	G	3581	2898	1220	632	537	605	491	454	472	504
	H	3453	2656	860	443	318	382	398	443	469	514
	I	3221	2198	719	414	319	372	399	422	462	507
	QUAS-15-T7
	Sample	Hr 1	Hr 2	Hr 3	Hr 4	Hr 5	Hr 6	Hr 7	Hr 8	Hr 9	Hr 10
	A	77.6	72.6	84.6	86.5	103	96.7	89.7	84.9	88.4	86.1
	B	95.7	77.3	87.2	102	100	99.2	90.2	91.9	82.4	90
	C	82.1	70	93.1	102	102	92.8	93.9	83.6	86.3	88
	QUAS-15-T7 + QF
	Sample	Hr 1	Hr 2	Hr 3	Hr 4	Hr 5	Hr 6	Hr 7	Hr 8	Hr 9	Hr 10
	A	2108	5039	6285	6671	5961	4247	2046	759	426	305
	B	2185	5311	6766	7468	6801	4618	1977	707	386	311
	C	2257	5298	6302	7354	6594	3925	1549	632	373	318

## Sheet: Fig 2c
Figure 2d		Values indicate mean fluorescence
	T7
	Sample	Hr 1	Hr 2	Hr 3	Hr 4	Hr 5	Hr 6	Hr 7	Hr 8	Hr 9	Hr 10
	A	3439	3687	1960	1007	625	459	381	376	383	390
	B	3584	4096	2081	887	542	416	382	374	376	382
	C	3649	3547	1570	703	430	381	381	375	385	402
	D	4167	4215	1775	1014	742	493	478	461	498	522
	E	4483	4738	2064	742	491	439	458	470	480	526
	F	4014	3668	1301	550	415	382	404	443	490	530
	G	3581	2898	1220	632	537	605	491	454	472	504
	H	3453	2656	860	443	318	382	398	443	469	514
	I	3221	2198	719	414	319	372	399	422	462	507
	QUAS-15-T7
	Sample	Hr 1	Hr 2	Hr 3	Hr 4	Hr 5	Hr 6	Hr 7	Hr 8	Hr 9	Hr 10
	A	89.2	92.7	97.5	97.3	108	106	106	92.5	88.5	93.3
	B	86.8	86.8	93.7	96.7	104	106	98.2	91	93.7	101
	C	97.8	88.3	95.4	100	105	109	104	87.3	93.9	104
	QUAS-15-T7 + QF
	Sample	Hr 1	Hr 2	Hr 3	Hr 4	Hr 5	Hr 6	Hr 7	Hr 8	Hr 9	Hr 10
	A	1965	4186	5098	5155	4057	2164	845	403	290	262
	B	1955	4112	4808	4581	3575	1792	711	379	280	252
	C	2184	4689	5832	6043	5131	3278	1569	619	341	278

## Sheet: Fig 3a
Figure 3b		Values indicate mean fluorescence
	T7
	Sample	Hr 1	Hr 2	Hr 3	Hr 4	Hr 5	Hr 6	Hr 7	Hr 8	Hr 9	Hr 10
	A	8739	12853	7568	4576	1471	963	748	1192	651	666
	B	8488	12870	7102	2968	1615	1101	866	856	825	848
	C	8901	12194	6330	2478	1373	835	625	625	583	529
	D	1490	10843	6400	2840	1385	1007	771	656	663	588
	E	2343	7954	3941	1402	746	599	536	456	433	404
	F	2125	9674	4945	2207	1259	1034	954	967	956	882
	T7-5-QUAS
	Sample	Hr 1	Hr 2	Hr 3	Hr 4	Hr 5	Hr 6	Hr 7	Hr 8	Hr 9	Hr 10
	A	2126	4503	5291	9362	4421	4828	4184	3374	2463	1735
	B	2525	3895	5204	5406	4629	4246	4124	2922	2458	1914
	C	2399	4095	4301	5421	5254	4499	4824	3401	2580	1727
	T7-5-QUAS + QF
	Sample	Hr 1	Hr 2	Hr 3	Hr 4	Hr 5	Hr 6	Hr 7	Hr 8	Hr 9	Hr 10
	A	5728	7134	9681	4826	6350	2371	1141	720	817	591
	B	6015	10689	12632	8990	8295	4950	2252	1024	670	584
	C	5914	8760	11542	10629	6877	3782	1515	758	591	534

## Sheet: Fig 3b
Figure 3c		Values indicate mean fluorescence
	T7
	Sample	Hr 1	Hr 2	Hr 3	Hr 4	Hr 5	Hr 6	Hr 7	Hr 8	Hr 9	Hr 10
	A	8739	12853	7568	4576	1471	963	748	1192	651	666
	B	8488	12870	7102	2968	1615	1101	866	856	825	848
	C	8901	12194	6330	2478	1373	835	625	625	583	529
	D	1490	10843	6400	2840	1385	1007	771	656	663	588
	E	2343	7954	3941	1402	746	599	536	456	433	404
	F	2125	9674	4945	2207	1259	1034	954	967	956	882
	T7-5-QUAS
	Sample	Hr 1	Hr 2	Hr 3	Hr 4	Hr 5	Hr 6	Hr 7	Hr 8	Hr 9	Hr 10
	A	10348	21166	20200	16104	13207	10137	7283	5166	3485	2361
	B	10276	21627	20424	16763	12969	10359	7698	5254	3633	2263
	C	11296	22667	23848	22126	21537	19118	17139	14012	12228	10041
	T7-5-QUAS + QF
	Sample	Hr 1	Hr 2	Hr 3	Hr 4	Hr 5	Hr 6	Hr 7	Hr 8	Hr 9	Hr 10
	A	10902	21719	25878	27961	27936	24025	18639	12442	7975	6295
	B	10953	21391	26052	27507	27404	23942	12469	11195	7047	4754
	C	11001	22426	27171	29353	29676	26810	19409	11444	6943	4274

## Sheet: Fig 3c
Figure 3d		Values indicate mean fluorescence
	T7
	Sample	Hr 1	Hr 2	Hr 3	Hr 4	Hr 5	Hr 6	Hr 7	Hr 8	Hr 9	Hr 10
	A	11295	24175	14078	4671	2056	1248	895	774	679	669
	B	19170	19952	13918	5519	2750	1668	1347	1150	963	983
	C	7428	20767	9792	4340	2256	1547	1338	1085	1085	913
	T7-15-QUAS
	Sample	Hr 1	Hr 2	Hr 3	Hr 4	Hr 5	Hr 6	Hr 7	Hr 8	Hr 9	Hr 10
	A	17871	24673	17109	11937	6289	2874	1761	1121	1012	988
	B	15824	22774	22309	15279	9008	4224	2289	1458	1316	1367
	C	16656	28743	19300	13000	8038	4111	2647	1605	1282	1118
	T7-15-QUAS + QF
	Sample	Hr 1	Hr 2	Hr 3	Hr 4	Hr 5	Hr 6	Hr 7	Hr 8	Hr 9	Hr 10
	A	26504	62114	91099	90167	83861	65143	41650	24844	10755	4907
	B	28003	59008	84688	90913	86202	72806	48188	27354	13447	6435
	C	25112	60802	89674	86125	81625	59635	42860	20291	8977	4852

## Sheet: Fig 4a
	QUAS-5-T7-TetO-GFP & T7-TetO-QF_T7-LacO-TetR_p15A
	2020-10-02	Figure 4a iii
		Hr	1	2	3	4	5	6	7	8	9	10		Mean Fluorescent Intensity
		1A	276	279	303	324	311	326	323	340	348	422		MFI	1	2	3	4	5	6	7	8	9	10
		1B	253	249	247	264	261	248	257	237	226	251		1	263	263	275.333	292.667	285.333	284.333	283	280.333	279	306.333
		1C	260	261	276	290	284	279	269	264	263	246		2	539.333	472.333	425.333	396.333	360.667	340	319.333	303.333	285.667	288.667
		2A	555	483	449	413	375	378	355	355	354	381		3	679.333	584.667	513	471	422.667	381.333	348.667	323.333	302	292.667
		2B	526	456	387	367	336	301	288	254	235	235		4	1042	889.333	770	688.667	605	547	476.333	409	376	343.333
		2C	537	478	440	409	371	341	315	301	268	250		5	2680	2737	2188.33	1822	1454.67	1257.33	1032.67	855.333	670.667	550
		3A	669	565	492	454	412	375	353	368	367	399		6	2732.67	4093.67	3220.33	2621.33	2158	1900.67	1452	1228	1046	817.333
		3B	665	584	511	470	417	379	345	291	253	228		7	2938	4126.33	4327.33	3442	2804	2401.33	1980.33	1714.33	1460	1116.33
		3C	704	605	536	489	439	390	348	311	286	251
		4A	1090	902	775	705	622	559	516	465	486	505
		4B	1013	884	757	672	595	539	461	372	319	250
		4C	1023	882	778	689	598	543	452	390	323	275		STD	1	2	3	4	5	6	7	8	9	10
		5A	2621	2815	2202	1783	1407	1212	1051	948	808	765		1	11.7898	15.0997	28.006	30.0888	25.0267	39.2726	35.1568	53.4072	62.554	100.201
		5B	2652	2587	2124	1764	1427	1209	1013	840	648	495		2	14.6401	14.3643	33.5012	25.482	21.4554	38.5097	33.7095	50.5404	61.4356	80.314
		5C	2767	2809	2239	1919	1530	1351	1034	778	556	390		3	21.4554	20.0083	22.0681	17.5214	14.3643	7.76745	4.04145	39.9541	58.66	92.8027
		6A	2640	3874	3002	2392	1999	1807	1493	1343	1239	1123		4	41.8688	11.0151	11.3578	16.5025	14.7986	10.583	34.6458	49.3254	95.2838	140.564
		6B	2662	4209	3331	2760	2285	1964	1468	1284	1165	778		5	76.922	129.938	58.7055	84.5399	66.0025	81.1316	19.0351	86.031	127.52	193.455
		6C	2896	4198	3328	2712	2190	1931	1395	1057	734	551		6	141.878	190.316	189.088	200.053	145.661	82.7788	50.9215	151	272.721	288.021
		7A	3014	3918	3806	2968	2441	2107	1781	1596	1447	1322		7	109.891	181.698	479.335	449.848	318.558	258.929	174.726	104.921	159.897	262.995
		7B	2812	4252	4427	3495	2934	2503	2107	1751	1626	1207
		7C	2988	4209	4749	3863	3037	2594	2053	1796	1307	820
		Label	aTc (ng/mL)
		1	0
		2	30
		3	50
		4	100
		5	300
		6	500
		7	700

[truncated: 11 more sheets: Fig 4b, Fig 4c, Fig 4d, S2, S3, S5, S6 a, S6 b, S6 c, S6 d, S6 e]
